# Supplementary material for: Measurement of intestinal permeability using lactulose and mannitol with conventional five hours and shortened two hours urine collection by two different methods: HPAE-PAD and LC-MSMS
Source: PLoS One. 2019 Aug 8;14(8):e0220397. doi: 10.1371/journal.pone.0220397 (PMC6687120; doi:10.1371/journal.pone.0220397)
Supplement: S1 Data — (XLSX) [file pone.0220397.s001.xlsx]

## Sheet: Variables
LMINT= Lactulose: Mannitol Solution administered (ml)
LacInt= Lactulose intake (mg)
ManInt= Mannitol intake (mg)
URINEC2 = 2 hours total urine volume (ml)
URINEC5 = 5 Hours total urine volume (ml)
Lac2Ic = Lactulose concentration in 2 hours urine (mg/dl) measured by HPAE-PAD
Man2Ic = Mannitol concentration in 2 hours urine (mg/dl) measured by HPAE-PAD
LEx2Ic= Total Lactulose excreted in 2 hours urine (mg) (HPAE-PAD)
MEx2Ic= Total Mannitol excreted in 2 hours urine (mg) (HPAE-PAD)
RLEx2Ic= Lactulose recovery rate in 2 hours urine (HPAE-PAD)
PLEx2Ic= Percent Lactulose Recovery in 2 hours urine (HPAE-PAD)
RMEx2Ic= Mannitol recovery rate in 2 hours urine (HPAE-PAD)
PMEx2Ic= Percent Mannitol Recovery in 2 hours urine (HPAE-PAD)
LMR2Ic= Lactulose to mannitol ratio in 2 hours urine (HPAE-PAD)
Lac2Ms= Lactulose concentration in 2 hours urine (mg/dl) measured by LC-MSMS
Man2Ms= Mannitol concentration in 2 hours urine (mg/dl) measured by LC-MSMS
LEx2Ms= Total Lactulose excreted in 2 hours urine (mg) (LC-MSMS)
MEx2Ms= Total Mannitol excreted in 2 hours urine (mg) (LC-MSMS)
RLEx2Ms= Lactulose recovery rate in 2 hours urine (LC-MSMS)
PLEx2Ms= Percent Lactulose Recovery in 2 hours urine (LC-MSMS)
RMEx2Ms= Mannitol recovery rate in 2 hours urine (LC-MSMS)
PMEx2Ms= Percent Mannitol Recovery in 2 hours urine (LC-MSMS)
LMR2Ms= Lactulose to mannitol ratio in 2 hours urine (LC-MSMS)
Lac5Ic= Lactulose concentration in 5 hours urine (mg/dl) measured by HPAE-PAD
Man5Ic= Mannitol concentration in 5 hours urine (mg/dl) measured by HPAE-PAD
Lac5Ms= Lactulose concentration in 5 hours urine (mg/dl) measured by LC-MSMS
Man5Ms= Mannitol concentration in 5 hours urine (mg/dl) measured by LC-MSMS
LEx5Ic= Total Lactulose excreted in 5 hours urine (mg) (HPAE-PAD)
MEx5Ic= Total Mannitol excreted in 5 hours urine (mg) (HPAE-PAD)
RLEx5Ic= Lactulose recovery rate in 5 hours urine (HPAE-PAD)
PLEx5Ic= Percent Lactulose Recovery in 5 hours urine (HPAE-PAD)
RMEx5Ic= Mannitol recovery rate in 5 hours urine (HPAE-PAD)
PMEx5Ic= Percent Mannitol Recovery in 5 hours urine (HPAE-PAD)
LMR5Ic= Lactulose to mannitol ratio in 5 hours urine (HPAE-PAD)
LEx5Ms= Total Lactulose excreted in 5 hours urine (mg) (LC-MSMS)
MEx5Ms= Total Mannitol excreted in 5 hours urine (mg) (LC-MSMS)
RLEx5Ms= Lactulose recovery rate in 5 hours urine (LC-MSMS)
PLEx5Ms= Percent Lactulose Recovery in 5 hours urine (LC-MSMS)
RMEx5Ms= Mannitol recovery rate in 5 hours urine (LC-MSMS)
PMEx5Ms= Percent Mannitol Recovery in 5 hours urine (LC-MSMS)
LMR5Ms= Lactulose to mannitol ratio in 5 hours urine (LC-MSMS)
Sex= 1 male; 2 Female
AgeinM= Age in months
WAZ= Weight-for-age Z-score

## Sheet: Data
SL	LMINT	LacInt	ManInt	URINEC2	URINEC5	Lac2Ic	Man2Ic	LEx2Ic	MEx2Ic	RLEx2Ic	PLEx2Ic	RMEx2Ic	PMEx2Ic	LMR2Ic	Lac2Ms	Man2Ms	LEx2Ms	MEx2Ms	RLEx2Ms	PLEx2Ms	RMEx2Ms	PMEx2Ms	LMR2Ms	Lac5Ic	Man5Ic	Lac5Ms	Man5Ms	LEx5Ic	MEx5Ic	RLEx5Ic	PLEx5Ic	RMEx5Ic	PMEx5Ic	LMR5Ic	LEx5Ms	MEx5Ms	RLEx5Ms	PLEx5Ms	RMEx5Ms	PMEx5Ms	LMR5Ms	Sex	AgeinM	WAZ
1	13.4	3350	670	10	38	12.9846	42.211	1.2985	4.2211	0.0004	0.0388	0.0063	0.63	0.0615	20.46	43.59	2.046	4.359	0.0006	0.0611	0.0065	0.6506	0.0939	18.7214	60.5631	31	62.11	7.1141	23.014	0.0021	0.2124	0.0343	3.4349	0.0618	11.78	23.6018	0.0035	0.3516	0.0352	3.5227	0.0998	2	14.85	-3.02
2	19.49	4873	974	18	126	18.1962	36.1398	3.2753	6.5052	0.0007	0.0672	0.0067	0.6675	0.1007	22.57	43.35	4.0626	7.803	0.0008	0.0834	0.008	0.8007	0.1041	14.2978	30.2935	20	33.82	18.0152	38.1699	0.0037	0.3697	0.0392	3.9169	0.0944	25.011	42.6132	0.0051	0.5133	0.0437	4.3728	0.1174	1	15.05	-0.38
3	19.49	4873	974	26	32	22.0595	109.19	5.7355	28.3894	0.0012	0.1177	0.0291	2.9132	0.0404	30.11	105.9	7.8286	27.534	0.0016	0.1607	0.0283	2.8254	0.0569	20.6398	99.1627	29	98.5	6.6047	31.7321	0.0014	0.1356	0.0326	3.2562	0.0416	9.1648	31.52	0.0019	0.1881	0.0323	3.2345	0.0582	1	15.05	-0.5
4	15.16	3790	758	22	146	15.9503	29.7382	3.5091	6.5424	0.0009	0.0926	0.0086	0.8631	0.1073	61.6	39.88	13.552	8.7736	0.0036	0.3576	0.0116	1.1575	0.3089	9.7459	13.7371	25	17.41	14.229	20.0562	0.0038	0.3754	0.0265	2.6459	0.1419	36.135	25.4186	0.0095	0.9534	0.0335	3.3534	0.2843	1	15.05	-2.76
5	17.308	4327	865	33	128	7.9176	1.444	2.6128	0.4765	0.0006	0.0604	0.0006	0.0551	1.0966	6.5	2.5	2.145	0.8247	0.0005	0.0496	0.001	0.0953	0.5202	18.0901	38.6083	16	37.65	23.1553	49.4186	0.0054	0.5351	0.0571	5.7105	0.0937	20.736	48.192	0.0048	0.4792	0.0557	5.5688	0.0861	2	15.8	-0.95
6	16.89	4223	845	18	40	31.4001	182.629	5.652	32.8733	0.0013	0.1339	0.0389	3.8926	0.0344	44.92	166.9	8.0856	30.042	0.0019	0.1915	0.0356	3.5574	0.0538	33.9111	163.074	45	139.1	13.5645	65.2297	0.0032	0.3212	0.0772	7.7241	0.0416	17.864	55.64	0.0042	0.4231	0.0659	6.5885	0.0642	1	15.24	-1.86
7	12.59	3148	630	20	108	10.2873	11.9063	2.0575	2.3813	0.0007	0.0654	0.0038	0.3783	0.1728	43.44	15.09	8.688	3.018	0.0028	0.276	0.0048	0.4794	0.5757	1.7428	0.4585	16	0.5	1.8823	0.4952	0.0006	0.0598	0.0008	0.0787	0.7602	17.5392	0.5433	0.0056	0.5572	0.0009	0.0863	6.456	2	15.18	-3.55
8	16.648	4162	832	6	34	39.031	66.9573	2.3419	4.0174	0.0006	0.0563	0.0048	0.4826	0.1166	49.24	75.46	2.9544	4.5276	0.0007	0.071	0.0054	0.5439	0.1305	28.7342	57.4254	39	53.83	9.7696	19.5246	0.0023	0.2347	0.0235	2.3456	0.1001	13.396	18.3022	0.0032	0.3219	0.022	2.1987	0.1464	2	15.38	-1.25
9	16.35	4088	818	26	60	17.7749	46.6166	4.6215	12.1203	0.0011	0.1131	0.0148	1.4826	0.0763	21.81	34.7	5.6706	9.022	0.0014	0.1387	0.011	1.1036	0.1257	21.0043	50.2033	40	52.41	12.6026	30.122	0.0031	0.3083	0.0368	3.6846	0.0837	24.198	31.446	0.0059	0.592	0.0385	3.8466	0.1539	1	15.08	-2.11
10	18.98	4745	949	24	46	3.4347	12.3404	0.8243	2.9617	0.0002	0.0174	0.0031	0.3121	0.0557	7.79	8.96	1.8691	2.1509	0.0004	0.0394	0.0023	0.2266	0.1738	15.8654	21.3066	17	28.79	7.2981	9.801	0.0015	0.1538	0.0103	1.0328	0.1489	7.8292	13.2434	0.0016	0.165	0.014	1.3955	0.1182	1	15.05	-0.77
11	15.75	3938	788	24	68	6.8943	14.6799	1.6546	3.5232	0.0004	0.042	0.0045	0.4474	0.0939	17.75	19.04	4.26	4.5696	0.0011	0.1082	0.0058	0.5803	0.1864	24.3738	30.3581	32	32.97	16.5742	20.6435	0.0042	0.4209	0.0262	2.6214	0.1606	22.032	22.4196	0.0056	0.5595	0.0285	2.8469	0.1965	2	15.05	-1.82
12	19.9	4975	995	16	34	8.0033	13.2144	1.2805	2.1143	0.0003	0.0257	0.0021	0.2125	0.1211	24.53	20.28	3.9248	3.2448	0.0008	0.0789	0.0033	0.3261	0.2419	19.9039	114.79	33	91.4	6.7673	39.0285	0.0014	0.136	0.0392	3.9225	0.0347	11.2132	31.076	0.0023	0.2254	0.0312	3.1232	0.0722	1	15.21	-0.13
13	20	5000	1000	70	132	8.5008	1.0595	5.9505	0.7417	0.0012	0.119	0.0007	0.0742	1.6046	15.76	2.69	11.032	1.8816	0.0022	0.2206	0.0019	0.1882	1.1726	23.2487	46.081	38	58.83	30.6883	60.8269	0.0061	0.6138	0.0608	6.0827	0.1009	50.1468	77.6556	0.01	1.0029	0.0777	7.7656	0.1292	2	15.08	0.77
14	14.368	3592	718	34	102	7.6727	16.7951	2.6087	5.7103	0.0007	0.0726	0.0079	0.7949	0.0914	18.64	20.16	6.3376	6.8544	0.0018	0.1764	0.0095	0.9541	0.1849	10.2216	20.1216	22	22.13	10.4261	20.524	0.0029	0.2903	0.0286	2.8569	0.1016	22.5216	22.5726	0.0063	0.627	0.0314	3.1421	0.1995	2	15.08	-2.46
15	17.94	4485	897	30	92	19.0199	35.309	5.706	10.5927	0.0013	0.1272	0.0118	1.1809	0.1077	18.69	42.34	5.607	12.702	0.0013	0.125	0.0142	1.4161	0.0883	25.0756	39.9614	23	49.91	23.0695	36.7644	0.0051	0.5144	0.041	4.0986	0.1255	21.3532	45.9172	0.0048	0.4761	0.0512	5.119	0.093	1	15.11	-1.28
16	18.392	4598	920	19	58	53.9621	132.629	10.2528	25.1995	0.0022	0.223	0.0274	2.7403	0.0814	58.62	133.1	11.1378	25.289	0.0024	0.2422	0.0275	2.75	0.0881	25.6527	50.3205	30	53.96	14.8786	29.1859	0.0032	0.3236	0.0317	3.1738	0.102	17.4754	31.2968	0.0038	0.3801	0.034	3.4033	0.1117	1	15.05	-1.05
17	18.4	4600	920	29	34	51.0685	66.5993	14.8099	19.3138	0.0032	0.322	0.021	2.0993	0.1534	73.55	77.86	21.3295	22.5794	0.0046	0.4637	0.0245	2.4543	0.1889	55.9678	77.3985	84	99.61	19.029	26.3155	0.0041	0.4137	0.0286	2.8604	0.1446	28.5226	33.8674	0.0062	0.6201	0.0368	3.6812	0.1684	1	15.01	-1.04
18	17.78	4445	889	52	116	4.9099	2.1113	2.5531	1.0979	0.0006	0.0574	0.0012	0.1235	0.4651	8.22	2.76	4.2728	1.4368	0.001	0.0961	0.0016	0.1616	0.5948	29.1757	76.7621	40	83.55	33.8439	89.0441	0.0076	0.7614	0.1002	10.0162	0.076	46.2144	96.918	0.0104	1.0397	0.109	10.9019	0.0954	2	14.98	-0.63
19	17.78	4445	889	40	92	23.5317	82.0456	9.4127	32.8182	0.0021	0.2118	0.0369	3.6916	0.0574	26.69	93.56	10.676	37.424	0.0024	0.2402	0.0421	4.2097	0.0571	26.4648	48.2876	27	54.96	24.3476	44.4246	0.0055	0.5478	0.05	4.9971	0.1096	24.5088	50.5632	0.0055	0.5514	0.0569	5.6876	0.0969	1	15.11	-1.51
20	16.648	4162	832	14	114	5.5232	8.3755	0.7733	1.1726	0.0002	0.0186	0.0014	0.1409	0.1319	6.68	9.15	0.9345	1.2806	0.0002	0.0225	0.0015	0.1538	0.1459	19.3325	40.9667	15	46.32	22.0391	46.702	0.0053	0.5295	0.0561	5.6105	0.0944	16.5528	52.8048	0.004	0.3977	0.0634	6.3437	0.0627	1	15.08	-1.95
21	14.2	3550	710	4	11	75.5363	260.782	3.0215	10.4313	0.0009	0.0851	0.0147	1.4692	0.0579	77.48	261.9	3.0992	10.476	0.0009	0.0873	0.0148	1.4755	0.0592	95.7676	333.85	105	355.5	10.5344	36.7235	0.003	0.2967	0.0517	5.1723	0.0574	11.517	39.105	0.0032	0.3244	0.0551	5.5077	0.0589	2	14.98	-2.54
22	18.6	4650	930	8	84	49.0621	155.436	3.925	12.4349	0.0008	0.0844	0.0134	1.3371	0.0631	55.9	165.6	4.472	13.248	0.001	0.0962	0.0142	1.4245	0.0675	17.5142	39.3693	18	42.21	14.7119	33.0702	0.0032	0.3164	0.0356	3.5559	0.089	15.2712	35.4564	0.0033	0.3284	0.0381	3.8125	0.0861	1	15.11	-0.96
23	18.328	4582	916	25	81	19.466	41.1443	4.8665	10.2861	0.0011	0.1062	0.0112	1.1224	0.0946	16.5	45.87	4.125	11.4675	0.0009	0.09	0.0125	1.2514	0.0719	15.1154	27.0959	17	28.68	12.2435	21.9477	0.0027	0.2672	0.0239	2.395	0.1116	14.0616	23.2308	0.0031	0.3069	0.0254	2.535	0.1211	2	15.31	-0.44
24	12	3000	600	6	36	95.3708	216.269	5.7222	12.9761	0.0019	0.1907	0.0216	2.1627	0.0882	92.17	187.8	5.5302	11.268	0.0018	0.1843	0.0188	1.878	0.0982	21.2581	27.7376	26	31.4	7.6529	9.9855	0.0026	0.2551	0.0166	1.6643	0.1533	9.3348	11.304	0.0031	0.3112	0.0188	1.884	0.1652	2	15.11	-3.92
25	18.296	4574	915	12	56	13.4247	40.9105	1.611	4.9093	0.0004	0.0352	0.0054	0.5366	0.0656	12.91	37.36	1.5492	4.4832	0.0003	0.0339	0.0049	0.4901	0.0691	13.2216	67.9937	33	62.67	7.4041	38.0765	0.0016	0.1619	0.0416	4.1623	0.0389	18.6312	35.0952	0.0041	0.4073	0.0384	3.8364	0.1062	1	14.98	-1.09
26	18.346	4587	917	68	160	11.2224	41.1042	7.6313	27.9508	0.0017	0.1664	0.0305	3.0471	0.0546	15.68	38.32	10.6624	26.0576	0.0023	0.2325	0.0284	2.8407	0.0818	7.3676	24.537	9	22.81	11.7882	39.2593	0.0026	0.257	0.0428	4.2799	0.0601	14.6032	36.496	0.0032	0.3184	0.0398	3.9786	0.08	1	15.57	-1.17
27	18.55	4638	928	22	114	52.7453	76.429	11.604	16.8144	0.0025	0.2502	0.0181	1.8129	0.138	62.08	74.18	13.6576	16.3196	0.0029	0.2945	0.0176	1.7595	0.1674	20.6699	25.1507	29	27.72	23.5637	28.6718	0.0051	0.5081	0.0309	3.0913	0.1644	32.5812	31.6008	0.007	0.7026	0.0341	3.4071	0.2062	2	15.47	-0.37
28	14.8	3700	740	48	48	3.501	2.2658	1.6805	1.0876	0.0005	0.0454	0.0015	0.147	0.309	17.02	2.4	8.1696	1.152	0.0022	0.2208	0.0016	0.1557	1.4183	40.0508	34.0592	56	39.54	19.2244	16.3484	0.0052	0.5196	0.0221	2.2092	0.2352	26.712	18.9792	0.0072	0.7219	0.0256	2.5648	0.2815	2	15.34	-2.25
29	17.012	4253	851	14	114	43.1316	95.7338	6.0384	13.4027	0.0014	0.142	0.0158	1.5757	0.0901	38.79	82.46	5.4306	11.5444	0.0013	0.1277	0.0136	1.3572	0.0941	26.9702	54.9173	21	43.88	30.746	62.6057	0.0072	0.7229	0.0736	7.3602	0.0982	24.225	50.0232	0.0057	0.5696	0.0588	5.8809	0.0969	2	15.18	-1.04
30	14.4	3600	720	35	90	46.794	61.8765	16.3779	21.6568	0.0045	0.4549	0.0301	3.0079	0.1512	76.77	74.65	26.8695	26.1275	0.0075	0.7464	0.0363	3.6288	0.2057	26.4182	32.0418	45	40.53	23.7764	28.8376	0.0066	0.6605	0.0401	4.0052	0.1649	40.356	36.477	0.0112	1.121	0.0507	5.0663	0.2213	1	15.08	-3.24
31	18.428	4607	921	38	38	89.4054	124.544	33.974	47.3268	0.0074	0.7374	0.0514	5.1364	0.1436	98.75	106.3	37.525	40.394	0.0081	0.8145	0.0438	4.384	0.1858	86.22	122.823	106	118.6	32.7636	46.6726	0.0071	0.7112	0.0507	5.0654	0.1404	40.242	45.068	0.0087	0.8735	0.0489	4.8913	0.1786	2	15.08	-0.35
32	16.38	4095	819	54	71	6.6636	12.4232	3.5983	6.7085	0.0009	0.0879	0.0082	0.8191	0.1073	9.54	14.75	5.15	7.965	0.0013	0.1258	0.0097	0.9725	0.1293	15.1253	27.0669	26	37.16	10.739	19.2175	0.0026	0.2622	0.0235	2.3465	0.1118	18.176	26.3836	0.0044	0.4439	0.0322	3.2214	0.1378	2	9.2	-0.09
33	15.31	3828	766	12	68	11.2213	6.504	1.3466	0.7805	0.0004	0.0352	0.001	0.102	0.3451	9.75	7.26	1.1705	0.8712	0.0003	0.0306	0.0011	0.1138	0.2687	13.091	7.39	14	9.43	8.9019	5.0252	0.0023	0.2326	0.0066	0.6565	0.3543	9.1868	6.4131	0.0024	0.24	0.0084	0.8378	0.2865	2	8.94	-0.57
34	15.53	3883	777	8	20	61.5862	258.792	4.9269	20.7034	0.0013	0.1269	0.0267	2.6662	0.0476	57.15	222.1	4.572	17.768	0.0012	0.1178	0.0229	2.2882	0.0515	95.3572	299.928	101	326.9	19.0714	59.9855	0.0049	0.4912	0.0773	7.7251	0.0636	20.1	65.38	0.0052	0.5177	0.0842	8.4198	0.0615	1	9.07	-1.26
35	16.5	4125	825	50	62	19.8891	67.2958	9.9445	33.6479	0.0024	0.2411	0.0408	4.0785	0.0591	20.68	61.33	10.34	30.665	0.0025	0.2507	0.0372	3.717	0.0674	16.257	55.5836	18	56.62	10.0793	34.4618	0.0024	0.2443	0.0418	4.1772	0.0585	11.4514	35.1044	0.0028	0.2776	0.0426	4.2551	0.0652	2	15.01	-1.26
36	20	5000	1000	18	110	34.802	149.881	6.2644	26.9785	0.0013	0.1253	0.027	2.6979	0.0464	37.93	136.1	6.8274	24.498	0.0014	0.1365	0.0245	2.4498	0.0557	19.6046	56.3044	20	52.43	21.5651	61.9348	0.0043	0.4313	0.0619	6.1935	0.0696	21.615	57.673	0.0043	0.4323	0.0577	5.7673	0.075	2	15.08	0.43
37	18.748	4687	937	20	34	65.2676	142.085	13.0535	28.4171	0.0028	0.2785	0.0303	3.0315	0.0919	72.6	124.9	14.52	24.98	0.0031	0.3098	0.0266	2.6648	0.1163	49.9992	96.7325	81	94.2	16.9997	32.889	0.0036	0.3627	0.0351	3.5085	0.1034	27.4074	32.028	0.0058	0.5848	0.0342	3.4167	0.1711	1	14.98	-0.86
38	15.632	3908	782	8	32	6.6578	17.1713	0.5326	1.3737	0.0001	0.0136	0.0018	0.1758	0.0775	5.79	15.73	0.4629	1.2584	0.0001	0.0118	0.0016	0.161	0.0736	12.9378	23.1586	12	19.21	4.1401	7.4107	0.0011	0.1059	0.0095	0.9482	0.1117	3.9744	6.1472	0.001	0.1017	0.0079	0.7865	0.1293	1	15.01	-2.51
39	15.408	3852	770	20	84	32.02	112.697	6.404	22.5393	0.0017	0.1663	0.0293	2.9257	0.0568	19.94	85.26	3.988	17.052	0.001	0.1035	0.0221	2.2134	0.0468	17.4027	49.3205	13	49.69	14.6182	41.4292	0.0038	0.3795	0.0538	5.3776	0.0706	10.6428	41.7396	0.0028	0.2763	0.0542	5.4179	0.051	2	15.21	-1.88
40	15.468	3867	773	62	114	15.6118	13.8434	9.6793	8.5829	0.0025	0.2503	0.0111	1.1098	0.2255	13.2	13.29	8.184	8.2398	0.0021	0.2116	0.0107	1.0654	0.1986	23.7412	23.5323	25	26.95	27.065	26.8268	0.007	0.6999	0.0347	3.4687	0.2018	28.2606	30.723	0.0073	0.7308	0.0397	3.9725	0.184	2	15.15	-1.84
41	18.3	4575	915	14	18	248.386	159.496	34.774	22.3294	0.0076	0.7601	0.0244	2.4404	0.3115	344.8	139.6	48.272	19.544	0.0106	1.0551	0.0214	2.136	0.494	7.6727	11.0858	8	11.32	1.3811	1.9955	0.0003	0.0302	0.0022	0.2181	0.1384	1.5134	2.0376	0.0003	0.0331	0.0022	0.2227	0.1486	1	15.18	-1.12
42	15.972	3993	799	14	74	24.4011	107.799	3.4162	15.0919	0.0009	0.0856	0.0189	1.8898	0.0453	27.46	101.7	3.8444	14.238	0.001	0.0963	0.0178	1.7829	0.054	21.2842	92.1081	20	78.64	15.7503	68.16	0.0039	0.3944	0.0853	8.5349	0.0462	14.5558	58.1936	0.0036	0.3645	0.0729	7.287	0.05	1	15.15	-2.34
43	18.26	4565	913	15	38	27.9715	22.263	4.1957	3.3395	0.0009	0.0919	0.0037	0.3658	0.2513	27.6	17.54	4.14	2.631	0.0009	0.0907	0.0029	0.2882	0.3147	19.4764	26.5082	22	21.45	7.401	10.0731	0.0016	0.1621	0.011	1.1033	0.1469	8.3296	8.151	0.0018	0.1825	0.0089	0.8928	0.2044	2	15.01	-0.41
44	16.7	4175	835	58	118	14.0732	18.6744	8.1625	10.8311	0.002	0.1955	0.013	1.2971	0.1507	13.56	15	7.8648	8.7	0.0019	0.1884	0.0104	1.0419	0.1808	10.7988	14.4349	12	16.41	12.7425	17.0331	0.0031	0.3052	0.0204	2.0399	0.1496	13.9476	19.3638	0.0033	0.3341	0.0232	2.319	0.1441	2	14.98	-1.15
45	17.7	4425	885	10	15	180.394	301.321	18.0394	30.1321	0.0041	0.4077	0.034	3.4048	0.1197	140	245.5	14	24.55	0.0032	0.3164	0.0277	2.774	0.1141	212.388	347.845	178	304.8	31.8582	52.1767	0.0072	0.72	0.059	5.8957	0.1221	26.76	45.72	0.006	0.6047	0.0517	5.1661	0.1171	1	15.74	-1.49
46	20	5000	1000	20	28	99.4182	190.085	19.8836	38.017	0.004	0.3977	0.038	3.8017	0.1046	99.7	158.7	19.94	31.74	0.004	0.3988	0.0317	3.174	0.1256	140.069	261.265	156	270.2	39.2193	73.1542	0.0078	0.7844	0.0732	7.3154	0.1072	43.54	75.656	0.0087	0.8708	0.0757	7.5656	0.1151	1	15.05	0.47
47	17.824	4456	891	59	76	5.9802	4.2497	3.5283	2.5073	0.0008	0.0792	0.0028	0.2813	0.2814	11.92	2.88	7.0328	1.6968	0.0016	0.1578	0.0019	0.1904	0.8289	35.6103	82.1912	38	71.68	27.0638	62.4653	0.0061	0.6074	0.0701	7.0091	0.0867	28.652	54.4768	0.0064	0.643	0.0611	6.1127	0.1052	2	14.95	-0.6
48	16.98	4245	849	40	98	9.9819	12.5987	3.9927	5.0395	0.0009	0.0941	0.0059	0.5936	0.1585	7.19	11.33	2.8772	4.532	0.0007	0.0678	0.0053	0.5338	0.127	42.3314	73.8086	33	80.98	41.4848	72.3325	0.0098	0.9773	0.0852	8.5197	0.1147	31.9676	79.3604	0.0075	0.7531	0.0935	9.3475	0.0806	1	14.95	-1.75
49	17.28	4320	864	30	86	13.524	21.2328	4.0572	6.3699	0.0009	0.0939	0.0074	0.7373	0.1274	20.59	19.54	6.177	5.862	0.0014	0.143	0.0068	0.6785	0.2107	11.4363	20.9581	19	21.28	9.8353	18.0239	0.0023	0.2277	0.0209	2.0861	0.1091	16.684	18.3008	0.0039	0.3862	0.0212	2.1181	0.1823	2	15.05	-0.88
50	16.336	4084	817	10	72	5.7716	30.6276	0.5772	3.0628	0.0001	0.0141	0.0037	0.375	0.0377	7.35	26.28	0.7348	2.628	0.0002	0.018	0.0032	0.3217	0.0559	3.5876	21.3547	6	22.52	2.5831	15.3754	0.0006	0.0632	0.0188	1.8824	0.0336	4.3783	16.2144	0.0011	0.1072	0.0199	1.9851	0.054	2	14.92	-1.33
51	15.728	3932	786	35	82	20.8253	14.6625	7.2889	5.1319	0.0019	0.1854	0.0065	0.6526	0.2841	15.43	14.16	5.4005	4.956	0.0014	0.1373	0.0063	0.6302	0.2179	43.9222	30.4092	44	33.67	36.0162	24.9356	0.0092	0.916	0.0317	3.1709	0.2889	35.7356	27.6094	0.0091	0.9088	0.0351	3.5109	0.2589	2	15.21	-1.71
52	14.9	3725	745	12	52	18.8075	14.1972	2.2569	1.7037	0.0006	0.0606	0.0023	0.2287	0.2649	27.76	15.14	3.3312	1.8168	0.0009	0.0894	0.0024	0.2439	0.3667	25.4534	21.1913	41	25.61	13.2358	11.0195	0.0036	0.3553	0.0148	1.4791	0.2402	21.3824	13.3172	0.0057	0.574	0.0179	1.7875	0.3211	2	15.01	-2.13
53	15.564	3891	778	30	116	4.5524	5.2942	1.3657	1.5883	0.0004	0.0351	0.002	0.2041	0.172	5.99	8.17	1.7973	2.4522	0.0005	0.0462	0.0032	0.3151	0.1466	11.5593	34.3468	10	36.43	13.4088	39.8423	0.0034	0.3446	0.0512	5.1198	0.0673	11.8668	42.2588	0.003	0.305	0.0543	5.4303	0.0562	2	15.01	-1.76
54	17.564	4391	878	23	30	155.949	217.529	35.8684	50.0315	0.0082	0.8169	0.057	5.6971	0.1434	171	205.6	39.33	47.288	0.009	0.8957	0.0538	5.3847	0.1663	168.604	235.554	186	231.1	50.5813	70.6663	0.0115	1.1519	0.0805	8.0467	0.1432	55.68	69.33	0.0127	1.268	0.0789	7.8946	0.1606	1	14.88	-1.43
55	16.92	4230	846	94	150	14.5318	1.1585	13.6599	1.089	0.0032	0.3229	0.0013	0.1287	2.5087	11.55	1.6	10.857	1.5031	0.0026	0.2567	0.0018	0.1777	1.4447	16.0711	19.3702	16	22.21	24.1067	29.0553	0.0057	0.5699	0.0343	3.4344	0.1659	24.705	33.315	0.0058	0.584	0.0394	3.9379	0.1483	1	15.08	-1.8
56	18.76	4690	938	42	98	18.3406	52.4643	7.7031	22.035	0.0016	0.1642	0.0235	2.3491	0.0699	27.35	65.35	11.487	27.447	0.0024	0.2449	0.0293	2.9261	0.0837	11.5387	30.1002	16	31.51	11.308	29.4982	0.0024	0.2411	0.0314	3.1448	0.0767	15.4252	30.8798	0.0033	0.3289	0.0329	3.2921	0.0999	2	9.43	0.96
57	19.8	4950	990	16	106	6.9828	15.7328	1.1173	2.5173	0.0002	0.0226	0.0025	0.2543	0.0888	8.9	25.51	1.4243	4.0816	0.0003	0.0288	0.0041	0.4123	0.0698	11.0013	47.9251	13	58.5	11.6613	50.8006	0.0024	0.2356	0.0513	5.1314	0.0459	13.2712	62.01	0.0027	0.2681	0.0626	6.2636	0.0428	1	13.6	-0.15
58	19.07	4768	954	88	112	0.1645	0.2087	0.1448	0.1837	0	0.003	0.0002	0.0193	0.1576	0.89	0.33	0.7801	0.2864	0.0002	0.0164	0.0003	0.03	0.5449	0.2538	0.3056	1	0.46	0.2843	0.3422	0.0001	0.006	0.0004	0.0359	0.1661	1.4963	0.5198	0.0003	0.0314	0.0005	0.0545	0.5757	1	16.49	-0.98
59	29.26	7315	1463	96	232	1.4935	0.3104	1.4338	0.2979	0.0002	0.0196	0.0002	0.0204	0.9624	1.93	0.19	1.8547	0.1843	0.0003	0.0254	0.0001	0.0126	2.0125	5.5095	15.0195	11	20.6	12.7819	34.8453	0.0017	0.1747	0.0238	2.3818	0.0734	24.476	47.792	0.0033	0.3346	0.0327	3.2667	0.1024	1	23.59	1.69
60	19.22	4805	961	25	94	12.7201	1.1579	3.18	0.2895	0.0007	0.0662	0.0003	0.0301	2.1971	11.49	1.89	2.8725	0.4717	0.0006	0.0598	0.0005	0.0491	1.2178	41.3776	94.0039	72	106.2	38.895	88.3637	0.0081	0.8095	0.0919	9.195	0.088	67.9526	99.828	0.0141	1.4142	0.1039	10.3879	0.1361	2	12.65	0.41
61	18.74	4685	937	56	100	9.6725	55.3489	5.4166	30.9954	0.0012	0.1156	0.0331	3.3079	0.035	10.17	45.15	5.6952	25.284	0.0012	0.1216	0.027	2.6984	0.045	16.3279	78.3578	24	83.6	16.3279	78.3578	0.0035	0.3485	0.0836	8.3626	0.0417	23.73	83.6	0.0051	0.5065	0.0892	8.9221	0.0568	1	14.65	-0.8
62	18.51	4628	926	12	22	1.593	3.2381	0.1912	0.3886	0	0.0041	0.0004	0.042	0.0984	9.17	4.23	1.1006	0.5076	0.0002	0.0238	0.0005	0.0548	0.4337	52.4918	283.285	97	295.8	11.5482	62.3227	0.0025	0.2496	0.0673	6.734	0.0371	21.3114	65.076	0.0046	0.4605	0.0703	7.0314	0.0655	1	10.35	0
63	15.5	3875	775	16	64	7.4936	32.9612	1.199	5.2738	0.0003	0.0309	0.0068	0.6805	0.0455	34.05	36	5.448	5.76	0.0014	0.1406	0.0074	0.7432	0.1892	19.6337	23.6313	39	23.8	12.5656	15.124	0.0032	0.3243	0.0195	1.9515	0.1662	25.2608	15.232	0.0065	0.6519	0.0197	1.9654	0.3317	2	9.56	-0.63
64	20.1	5025	1005	36	36	23.4163	80.9919	8.4299	29.1571	0.0017	0.1678	0.029	2.9012	0.0578	23.36	72.96	8.4096	26.2656	0.0017	0.1674	0.0261	2.6135	0.064	23.3419	74.0758	24	72.4	8.4031	26.6673	0.0017	0.1672	0.0265	2.6535	0.063	8.6112	26.064	0.0017	0.1714	0.0259	2.5934	0.0661	1	17.81	-0.73
65	17.68	4420	884	8	28	70.6528	172.431	5.6522	13.7945	0.0013	0.1279	0.0156	1.5605	0.0819	123.5	172.2	9.88	13.776	0.0022	0.2235	0.0156	1.5584	0.1434	53.1608	105.857	110	139.9	14.885	29.6398	0.0034	0.3368	0.0335	3.3529	0.1004	30.688	39.172	0.0069	0.6943	0.0443	4.4312	0.1567	2	17.41	-1.11
66	18.47	4618	924	15	36	39.1761	27.1149	5.8764	4.0672	0.0013	0.1273	0.0044	0.4404	0.289	28.77	30.25	4.3155	4.5375	0.0009	0.0935	0.0049	0.4913	0.1902	93.1489	89.7664	75	98.15	33.5336	32.3159	0.0073	0.7262	0.035	3.4993	0.2075	26.9568	35.334	0.0058	0.5838	0.0383	3.8261	0.1526	1	11.2	-0.23
67	20	5000	1000	98	98	7.3093	11.7355	7.1631	11.5008	0.0014	0.1433	0.0115	1.1501	0.1246	19.26	16.42	18.8748	16.0916	0.0038	0.3775	0.0161	1.6092	0.2346	5.763	8.3489	15	13.04	5.6477	8.1819	0.0011	0.113	0.0082	0.8182	0.1381	14.4844	12.7792	0.0029	0.2897	0.0128	1.2779	0.2267	2	22.6	-0.46
68	15.6	3900	780	36	40	13.9506	23.8872	5.0222	8.5994	0.0013	0.1288	0.011	1.1025	0.1168	23.26	24.25	8.3736	8.73	0.0021	0.2147	0.0112	1.1192	0.1918	42.7329	57.1677	53	55.43	17.0932	22.8671	0.0044	0.4383	0.0293	2.9317	0.1495	21.088	22.172	0.0054	0.5407	0.0284	2.8426	0.1902	2	10.71	-0.85
69	14.588	3647	729	18	30	35.5579	50.6756	6.4004	9.1216	0.0018	0.1755	0.0125	1.2506	0.1403	43.69	51.47	7.8642	9.2646	0.0022	0.2156	0.0127	1.2702	0.1698	31.6069	37.1539	34	18.85	9.4821	11.1462	0.0026	0.26	0.0153	1.5281	0.1701	10.305	5.655	0.0028	0.2826	0.0078	0.7753	0.3645	2	9.4	-1.1
70	19.58	4895	979	46	46	50.1981	136.625	23.0911	62.8473	0.0047	0.4717	0.0642	6.4195	0.0735	64.72	128.9	29.7712	59.294	0.0061	0.6082	0.0606	6.0566	0.1004	40.1483	45.9744	46	48.36	18.4682	21.1482	0.0038	0.3773	0.0216	2.1602	0.1747	21.114	22.2456	0.0043	0.4313	0.0227	2.2723	0.1898	2	15.64	0.04
71	20	5000	1000	19	30	47.5601	119.399	9.0364	22.6858	0.0018	0.1807	0.0227	2.2686	0.0797	53.46	135.7	10.1574	25.783	0.002	0.2031	0.0258	2.5783	0.0788	42.3587	47.8758	46	53.97	12.7076	14.3627	0.0025	0.2542	0.0144	1.4363	0.177	13.839	16.191	0.0028	0.2768	0.0162	1.6191	0.1709	1	18.76	0.1
72	17.856	4464	893	32	32	14.8533	62.9818	4.7531	20.1542	0.0011	0.1065	0.0226	2.2574	0.0472	17.51	77.29	5.6032	24.7328	0.0013	0.1255	0.0277	2.7703	0.0453	16.3682	69.5428	18	83.52	5.2378	22.2537	0.0012	0.1173	0.0249	2.4926	0.0471	5.8976	26.7264	0.0013	0.1321	0.0299	2.9935	0.0441	2	16.2	-0.81
73	19.084	4771	954	48	74	1.2497	0.8022	0.5999	0.385	0.0001	0.0126	0.0004	0.0404	0.3116	3.65	1.46	1.7534	0.7008	0.0004	0.0368	0.0007	0.0734	0.5004	6.0528	20.236	8	26.44	4.4791	14.9746	0.0009	0.0939	0.0157	1.5693	0.0598	6.1612	19.5656	0.0013	0.1291	0.0205	2.0505	0.063	2	11.37	0.65
74	18.4	4600	920	31	64	39.4487	84.365	12.2291	26.1532	0.0027	0.2659	0.0284	2.8427	0.0935	34.56	86.24	10.7136	26.7344	0.0023	0.2329	0.0291	2.9059	0.0801	42.1249	65.7982	31	66.86	26.9599	42.1109	0.0059	0.5861	0.0458	4.5773	0.128	19.6672	42.7904	0.0043	0.4275	0.0465	4.6511	0.0919	1	13.9	-0.82
75	15.82	3955	791	30	42	36.6477	12.828	10.9943	3.8484	0.0028	0.278	0.0049	0.4865	0.5714	23.1	15.82	6.93	4.746	0.0018	0.1752	0.006	0.6	0.292	42.9121	14.7104	29	19.66	18.0231	6.1784	0.0046	0.4557	0.0078	0.7811	0.5834	12.0246	8.2572	0.003	0.304	0.0104	1.0439	0.2913	2	13.7	-1.36
76	18.88	4720	944	70	212	18.3175	38.2937	12.8223	26.8056	0.0027	0.2717	0.0284	2.8396	0.0957	14.36	43.25	10.052	30.275	0.0021	0.213	0.0321	3.2071	0.0664	21.3934	35.8913	15	37.75	45.3539	76.0896	0.0096	0.9609	0.0806	8.0603	0.1192	31.8636	80.03	0.0068	0.6751	0.0848	8.4778	0.0796	1	11.63	-0.12
77	17	4250	850	20	25	41.9632	32.7861	8.3926	6.5572	0.002	0.1975	0.0077	0.7714	0.256	35.98	37.09	7.196	7.418	0.0017	0.1693	0.0087	0.8727	0.194	38.3529	46.4293	33	54.04	9.5882	11.6073	0.0023	0.2256	0.0137	1.3656	0.1652	8.2	13.51	0.0019	0.1929	0.0159	1.5894	0.1214	2	14.26	-0.87
78	15.68	3920	784	36	72	2.7002	0.2211	0.9721	0.0796	0.0002	0.0248	0.0001	0.0102	2.4429	2.59	0.23	0.9317	0.082	0.0002	0.0238	0.0001	0.0105	2.2712	12.3386	16.4498	13	22.12	8.8838	11.8439	0.0023	0.2266	0.0151	1.5107	0.15	9.2736	15.9264	0.0024	0.2366	0.0203	2.0314	0.1165	2	10.48	-0.76
79	15.628	3907	781	4	38	150.941	642.04	6.0376	25.6816	0.0015	0.1545	0.0329	3.2866	0.047	150.5	549.8	6.02	21.992	0.0015	0.1541	0.0281	2.8144	0.0547	19.7109	58.0265	23	64.29	7.4901	22.0501	0.0019	0.1917	0.0282	2.8219	0.0679	8.8046	24.4302	0.0023	0.2254	0.0313	3.1265	0.0721	1	6.87	-0.61
80	15.46	3865	773	25	95	9.5831	1.8787	2.3958	0.4697	0.0006	0.062	0.0006	0.0608	1.0202	4.99	2.13	1.2478	0.533	0.0003	0.0323	0.0007	0.069	0.4682	5.2338	1.54	4	1.94	4.9721	1.463	0.0013	0.1286	0.0019	0.1893	0.6797	3.9834	1.8477	0.001	0.1031	0.0024	0.239	0.4312	2	11.37	-1.08
81	15.424	3856	771	22	74	46.4485	119.27	10.2187	26.2394	0.0027	0.265	0.034	3.4024	0.0779	30.88	122.3	6.7936	26.906	0.0018	0.1762	0.0349	3.4888	0.0505	39.5858	124.458	33	145.1	29.2935	92.0992	0.0076	0.7597	0.1194	11.9423	0.0636	24.0574	107.374	0.0062	0.6239	0.1392	13.923	0.0448	1	9.36	-1.41
82	15.724	3931	786	12	22	185.274	261.477	22.2328	31.3772	0.0057	0.5656	0.0399	3.991	0.1417	229.7	277.1	27.564	33.252	0.007	0.7012	0.0423	4.2295	0.1658	125.222	145.753	159	171.6	27.5488	32.0657	0.007	0.7008	0.0408	4.0786	0.1718	34.87	37.752	0.0089	0.8871	0.048	4.8018	0.1847	2	9.17	-0.42
83	16.51	4128	826	12	76	17.8199	4.6981	2.1384	0.5638	0.0005	0.0518	0.0007	0.0683	0.7586	12.35	5.82	1.482	0.698	0.0004	0.0359	0.0008	0.0846	0.4246	11.8005	6.1277	8	8.49	8.9684	4.657	0.0022	0.2173	0.0056	0.5641	0.3852	6.2746	6.4486	0.0015	0.152	0.0078	0.7812	0.1946	1	10.15	-1
84	16.812	4203	841	10	52	8.5742	14.6386	0.8574	1.4639	0.0002	0.0204	0.0017	0.1741	0.1171	6.6	14.65	0.6602	1.465	0.0002	0.0157	0.0017	0.1743	0.0901	18.1314	31.5974	15	34.12	9.4283	16.4307	0.0022	0.2243	0.0195	1.9546	0.1148	7.7428	17.7424	0.0018	0.1842	0.0211	2.1107	0.0873	1	9.3	-0.61
85	16.852	4213	843	6	100	7.543	1.2405	0.4526	0.0744	0.0001	0.0107	0.0001	0.0088	1.2161	2.42	1.73	0.1453	0.1039	0	0.0034	0.0001	0.0123	0.2796	30.5475	70.4226	27	76.64	30.5475	70.4226	0.0073	0.7251	0.0836	8.3578	0.0868	26.54	76.64	0.0063	0.63	0.091	9.0957	0.0693	1	9.82	-0.54
86	19.44	4860	972	30	152	1.8806	1.9893	0.5642	0.5968	0.0001	0.0116	0.0006	0.0614	0.1891	7.96	2.04	2.3892	0.6117	0.0005	0.0492	0.0006	0.0629	0.7812	9.6368	27.6145	16	29.35	14.648	41.974	0.003	0.3014	0.0432	4.3183	0.0698	24.8976	44.612	0.0051	0.5123	0.0459	4.5897	0.1116	1	17.22	-0.93
87	16.964	4241	848	20	80	48.1342	68.4489	9.6268	13.6898	0.0023	0.227	0.0161	1.614	0.1406	27.32	82.93	5.464	16.586	0.0013	0.1288	0.0196	1.9554	0.0659	36.9171	58.9927	28	77.56	29.5337	47.1942	0.007	0.6964	0.0556	5.564	0.1252	22.224	62.048	0.0052	0.524	0.0732	7.3153	0.0716	2	14.09	-0.85
88	18.12	4530	906	22	56	20.4912	4.5243	4.5081	0.9954	0.001	0.0995	0.0011	0.1099	0.9058	10.42	4.33	2.2924	0.9526	0.0005	0.0506	0.0011	0.1051	0.4813	25.3078	17.6724	20	19.84	14.1723	9.8966	0.0031	0.3129	0.0109	1.0923	0.2864	10.9368	11.1104	0.0024	0.2414	0.0123	1.2263	0.1969	1	12.48	-0.68
89	18.356	4589	918	33	112	9.3612	6.8301	3.0892	2.2539	0.0007	0.0673	0.0025	0.2456	0.2741	6.36	8.31	2.0975	2.741	0.0005	0.0457	0.003	0.2986	0.153	43.0787	42.6578	36	56.2	48.2481	47.7767	0.0105	1.0514	0.0521	5.2056	0.202	40.6448	62.944	0.0089	0.8857	0.0686	6.8581	0.1291	2	11.5	0.3
90	19	4750	950	55	136	5.8341	10.4971	3.2087	5.7734	0.0007	0.0676	0.0061	0.6077	0.1112	6.71	10.62	3.6888	5.841	0.0008	0.0777	0.0061	0.6148	0.1263	9.0891	16.1165	12	18.02	12.3612	21.9184	0.0026	0.2602	0.0231	2.3072	0.1128	16.1432	24.5072	0.0034	0.3399	0.0258	2.5797	0.1317	2	14.82	-0.05
91	22.68	5670	1134	42	90	11.0046	61.7269	4.622	25.9253	0.0008	0.0815	0.0229	2.2862	0.0357	12.68	63.74	5.3256	26.7708	0.0009	0.0939	0.0236	2.3607	0.0398	35.6846	106.748	45	119.9	32.1161	96.073	0.0057	0.5664	0.0847	8.472	0.0669	40.77	107.91	0.0072	0.719	0.0952	9.5159	0.0756	1	20.57	-0.09
92	17.54	4385	877	42	72	28.9961	29.4045	12.1784	12.3499	0.0028	0.2777	0.0141	1.4082	0.1972	62.25	35.46	26.145	14.8932	0.006	0.5962	0.017	1.6982	0.3511	14.0531	12.0872	31	15.54	10.1182	8.7028	0.0023	0.2307	0.0099	0.9923	0.2325	22.2552	11.1888	0.0051	0.5075	0.0128	1.2758	0.3978	2	12.42	-0.25
93	16.68	4170	834	28	28	33.1584	7.3394	9.2844	2.055	0.0022	0.2226	0.0025	0.2464	0.9036	31.48	14.49	8.8144	4.0572	0.0021	0.2114	0.0049	0.4865	0.4345	33.8985	7.5613	38	16.46	9.4916	2.1172	0.0023	0.2276	0.0025	0.2539	0.8966	10.5112	4.6088	0.0025	0.2521	0.0055	0.5526	0.4561	2	17.18	-1.56
94	17.2	4300	860	10	62	4.6073	2.7998	0.4607	0.28	0.0001	0.0107	0.0003	0.0326	0.3291	5.19	3.58	0.5188	0.3581	0.0001	0.0121	0.0004	0.0416	0.2898	22.9951	41.3867	15	49.47	14.257	25.6597	0.0033	0.3316	0.0298	2.9837	0.1111	9.2566	30.6714	0.0022	0.2153	0.0357	3.5664	0.0604	2	12.78	-0.48
95	21.1	5275	1055	10	110	21.2756	9.6578	2.1276	0.9658	0.0004	0.0403	0.0009	0.0915	0.4406	14.07	10.5	1.407	1.05	0.0003	0.0267	0.001	0.0995	0.268	22.381	59.0805	16	63.27	24.6191	64.9886	0.0047	0.4667	0.0616	6.1601	0.0758	17.457	69.597	0.0033	0.3309	0.066	6.5969	0.0502	1	11.96	0.79
96	18	4500	900	16	72	14.0715	40.3695	2.2514	6.4591	0.0005	0.05	0.0072	0.7177	0.0697	15.79	45.26	2.5264	7.2416	0.0006	0.0561	0.008	0.8046	0.0698	18.9638	69.2856	14	55.32	13.654	49.8856	0.003	0.3034	0.0554	5.5428	0.0547	9.8784	39.8304	0.0022	0.2195	0.0443	4.4256	0.0496	2	9.63	0.57
97	17.32	4330	866	30	81	11.2183	3.1851	3.3655	0.9555	0.0008	0.0777	0.0011	0.1103	0.7044	13.03	4.27	3.909	1.2798	0.0009	0.0903	0.0015	0.1478	0.6109	33.2766	35.5941	28	39.24	26.9541	28.8312	0.0062	0.6225	0.0333	3.3292	0.187	22.8339	31.7844	0.0053	0.5273	0.0367	3.6703	0.1437	1	11.5	-0.88
98	25.521	6380	1276	20	40	36.9491	96.9035	7.3898	19.3807	0.0012	0.1158	0.0152	1.5188	0.0763	28.45	101.1	5.69	20.22	0.0009	0.0892	0.0158	1.5846	0.0563	49.687	154.139	55	181.2	19.8748	61.6558	0.0031	0.3115	0.0483	4.8318	0.0645	21.828	72.48	0.0034	0.3421	0.0568	5.68	0.0602	1	25.76	0.18
99	16.944	4236	847	12	24	13.3944	13.0596	1.6073	1.5671	0.0004	0.0379	0.0018	0.185	0.2051	44.56	17.53	5.3472	2.1036	0.0013	0.1262	0.0025	0.2483	0.5084	21.429	25.1893	62	33.85	5.143	6.0454	0.0012	0.1214	0.0071	0.7136	0.1701	14.8776	8.124	0.0035	0.3512	0.0096	0.9589	0.3663	1	10.97	-0.96
100	18.32	4580	916	10	53	13.7949	38.3768	1.3795	3.8377	0.0003	0.0301	0.0042	0.419	0.0719	12.14	41.79	1.214	4.179	0.0003	0.0265	0.0046	0.4562	0.0581	17.9726	79.4576	16	87.92	9.5255	42.1125	0.0021	0.208	0.046	4.5974	0.0452	8.5595	46.5976	0.0019	0.1869	0.0509	5.0871	0.0367	1	9.82	0.04
101	16.696	4174	835	40	110	19.0337	85.0511	7.6135	34.0204	0.0018	0.1824	0.0408	4.0753	0.0448	15.9	91.98	6.36	36.792	0.0015	0.1524	0.0441	4.4073	0.0346	15.2363	61.8399	16	68.62	16.76	68.0239	0.004	0.4015	0.0815	8.1485	0.0493	17.237	75.482	0.0041	0.413	0.0904	9.0419	0.0457	1	11.47	-1.21
102	22.78	5695	1139	53	94	19.5108	44.6194	10.3407	23.6483	0.0018	0.1816	0.0208	2.0762	0.0875	29.79	51.75	15.7887	27.4275	0.0028	0.2772	0.0241	2.408	0.1151	27.5186	59.8809	41	76.57	25.8675	56.288	0.0045	0.4542	0.0494	4.9419	0.0919	38.5964	71.9758	0.0068	0.6777	0.0632	6.3192	0.1072	1	18.46	0.44
103	20	5000	1000	30	50	26.981	35.0631	8.0943	10.5189	0.0016	0.1619	0.0105	1.0519	0.1539	41.65	43.37	12.495	13.011	0.0025	0.2499	0.013	1.3011	0.1921	56.3705	57.1988	79	69.91	28.1853	28.5994	0.0056	0.5637	0.0286	2.8599	0.1971	39.49	34.955	0.0079	0.7898	0.035	3.4955	0.2259	2	25.76	-0.32
104	17.812	4453	891	12	34	160.361	402.416	19.2434	48.29	0.0043	0.4321	0.0542	5.4222	0.0797	180.1	458.9	21.612	55.068	0.0049	0.4853	0.0618	6.1832	0.0785	103.815	201.799	108	227.2	35.2972	68.6116	0.0079	0.7927	0.077	7.704	0.1029	36.856	77.248	0.0083	0.8277	0.0867	8.6737	0.0954	1	13.11	-0.97
